# Supplementary material for: Integration of bioassay and non-target metabolite analysis of tomato reveals that β-carotene and lycopene activate the adiponectin signaling pathway, including AMPK phosphorylation
Source: PLoS One. 2022 Jul 1;17(7):e0267248. doi: 10.1371/journal.pone.0267248 (PMC9249195; doi:10.1371/journal.pone.0267248)
Supplement: S1 Table — (XLSX) [file pone.0267248.s006.xlsx]

## Sheet: Supplementary Information
	Metabolome of hydrophobic extract of tomato
	Rt (min)	Peak Intensity	Exact Mass	Annotation Information
				Predicted Formula	Estimated Metabolite ( Database ID )	Estimated Class
	1.834	1502.97	446.243	C25 H30 N6 O2	PubChem ID: 68617604	Others
	1.84	208.936	274.045	C7 H15 O9 P	KEGG ID: C04359, PubChem ID: 15942876	Others
	1.921	2529.72	516.382	C32 H52 O5	ChemSpider ID: 35013756	Others
	1.951	5190.35	606.486	C37 H66 O6	ChemSpider ID: 406177	Others
	1.981	2942.41	334.251	C21 H34 O3	KEGG ID: C13713, PubChem ID: 101771	Sterol Lipids
	1.987	20248.9	592.506	C37 H68 O5	PubChem ID: 9543694	DGs, TGs and PLs
	1.99	658.429	606.522	C38 H70 O5	ChemSpider ID: 24765913	Others
	2.016	24536.6	572.481	C37 H64 O4	ChemSpider ID: 35013082	Others
	2.047	43972.9	336.266	C21 H36 O3	PubChem ID: 101967	Sterol Lipids
	2.087	111739	323.282	C20 H37 N O2	PubChem ID: 5283446	Other lipids
	2.322	19765.6	590.491	C37 H66 O5	PubChem ID: 9543699	DGs, TGs and PLs
	2.376	15926.4	281.272	C18 H35 N O	PubChem ID: 5283387	FFAs
	2.5	16156.8	260.03	C6 H13 O9 P	PubChem ID: 440970	Others
	2.507	921.348	568.507	C35 H68 O5	PubChem ID: 68149	DGs, TGs and PLs
	2.515	90471.7	744.494	C40 H73 O10 P	PubChem ID: 52927171	DGs, TGs and PLs
	2.591	24982	767.546	C43 H78 N O8 P	PubChem ID: 5289133	DGs, TGs and PLs
	2.621	905.89	720.494	C38 H73 O10 P	ChemSpider ID: 24768072	Others
	2.633	9434.71	242.019	C6 H11 O8 P	KEGG ID: C04299, PubChem ID: 122331	Others
	3.199	2526.42	251.079	C12 H13 N O5	KEGG ID: C02564, PubChem ID: 5280527	Amino acids, Sugars and Nucleic acids
	3.276	15043.3	338.1	C16 H18 O8	PubChem ID: 2733779	Amino acids, Sugars and Nucleic acids
	3.286	26604.1	290.09	C14 H14 N2 O5	PubChem ID: 446620	Other lipids
	3.29	7588.55	246.1	C13 H14 N2 O3	PubChem ID: 700653	Amino acids, Sugars and Nucleic acids
	3.297	1803.1	204.09	C11 H12 N2 O2	KEGG ID: C00078, PubChem ID: 6305	Amino acids, Sugars and Nucleic acids
	3.303	52275.9	356.111	C16 H20 O9	KEGG ID: C09782, PubChem ID: 88708	Isoprenoids
	3.304	46048.9	546.465	C35 H62 O4	ChemSpider ID: 35015050	Others
	3.305	4673.39	221.09	C8 H15 N O6	PubChem ID: 343911	Amino acids, Sugars and Nucleic acids
	3.325	6775.1	445.174	C24 H23 N5 O4	KEGG ID: C22147, PubChem ID: 11247802	Others
	3.335	2286.09	340.298	C21 H40 O3	KEGG ID: C19427, PubChem ID: 62642	Others
	3.338	2857.61	338.282	C21 H38 O3	KEGG ID: C19426, PubChem ID: 5354568	Others
	3.348	8313.04	226.121	C12 H18 O4	KEGG ID: C19142, PubChem ID: 10760	Others
	3.351	330.232	256.142	C12 H20 N2 O4	KEGG ID: C20515, PubChem ID: 3083664	Others
	3.357	2353.89	205.095	C8 H15 N O5	ChemSpider ID: 394085	Amino acids, Sugars and Nucleic acids
	3.366	114032	748.525	C40 H77 O10 P	PubChem ID: 5289145	DGs, TGs and PLs
	3.386	2650.44	364.298	C23 H40 O3	PubChem ID: 6483057	FFAs
	3.405	77412.3	434.121	C21 H22 O10	KEGG ID: C09099, PubChem ID: 92794	Alkaloids and Flavonoids
	3.41	9960.05	299.116	C17 H17 N O4	PubChem ID: 9994897	Others
	3.414	2364.72	264.173	C16 H24 O3	PubChem ID: 75639	Others
	3.42	38211.8	560.481	C36 H64 O4	ChemSpider ID: 58837854	Others
	3.423	66792.6	311.116	C18 H17 N O4	KEGG ID: C09322, PubChem ID: 160502	Alkaloids and Flavonoids
	3.425	2560.64	341.126	C19 H19 N O5	KEGG ID: C09380, PubChem ID: 442190	Alkaloids and Flavonoids
	3.438	92204.1	329.126	C18 H19 N O5	KEGG ID: C10722, PubChem ID: 101253	Alkaloids and Flavonoids
	3.444	4108	292.204	C18 H28 O3	PubChem ID: 5280411	FFAs
	3.448	354.119	434.135	C21 H22 O10	KEGG ID: C09099, PubChem ID: 92794	Alkaloids and Flavonoids
	3.449	582.236	228.1	C11 H16 O5	ChemSpider ID: 318098	Others
	3.457	35257.4	272.068	C15 H12 O5	KEGG ID: C00509, PubChem ID: 439246	Alkaloids and Flavonoids
	3.463	2383.42	248.141	C15 H20 O3	ChemSpider ID: 22913785	Others
	3.464	653.769	691.515	C37 H74 N O8 P	PubChem ID: 445468	Others
	3.467	5151.47	224.105	C12 H16 O4	PubChem ID: 109457	Others
	3.468	4189.74	218.131	C14 H18 O2	PubChem ID: 5367698	Other lipids
	3.475	17073.4	224.141	C13 H22 O4	ChemSpider ID: 29814854	Others
	3.48	19452.9	283.092	C10 H13 N5 O5	PubChem ID: 135440064	Amino acids, Sugars and Nucleic acids
	3.48	6802.67	282.147	C15 H22 O5	PubChem ID: 68827	Others
	3.483	758.136	254.115	C13 H18 O5	PubChem ID: 11184361	Others
	3.484	2271.53	268.168	C15 H24 O4	ChemSpider ID: 470200	Others
	3.485	1333.07	214.12	C11 H18 O4	ChemSpider ID: 8551389	Other lipids
	3.491	808.161	296.126	C15 H20 O6	PubChem ID: 13456585	Others
	3.498	834.154	200.084	C13 H12 O2	KEGG ID: C14244, PubChem ID: 7638	Others
	3.502	2908.48	212.084	C14 H12 O2	ChemSpider ID: 4445526	Others
	3.504	2906.91	210.089	C5 H15 N4 O3 P	PubChem ID: 439793	Others
	3.507	3877.13	250.12	C14 H18 O4	PubChem ID: 40634	Others
	3.508	871.239	274.12	C16 H18 O4	ChemSpider ID: 158342	Others
	3.509	7195.14	230.131	C15 H18 O2	PubChem ID: 73174	Others
	3.511	1923.99	448.101	C21 H20 O11	KEGG ID: C01750, PubChem ID: 5280459	Alkaloids and Flavonoids
	3.511	2441.34	238.157	C14 H22 O3	ChemSpider ID: 30777244	Other lipids
	3.512	435.876	334.142	C19 H18 N4 O2	PubChem ID: 4823	Others
	3.515	4896.49	252.136	C14 H20 O4	ChemSpider ID: 394877	Other lipids
	3.516	10939.1	418.235	C25 H30 N4 O2	KEGG ID: C12062, PubChem ID: 443602	Others
	3.526	2121.38	236.105	C13 H16 O4	PubChem ID: 673160	Others
	3.529	30633.9	283.121	C17 H17 N O3	PubChem ID: 5372945	Others
	3.538	9418.55	240.136	C9 H16 N6 O2	PubChem ID: 101630837	Others
	3.538	9290.47	234.126	C14 H18 O3	KEGG ID: D05928, PubChem ID: 5311454	Others
	3.539	16840	246.126	C15 H18 O3	KEGG ID: D08149, PubChem ID: 3965	Others
	3.544	987.899	212.105	C11 H16 O4	KEGG ID: D08028, PubChem ID: 68825	Others
	3.55	5179.76	228.136	C12 H20 O4	KEGG ID: C16308, PubChem ID: 5283028	FFAs
	3.558	19187.2	689.498	C37 H72 N O8 P	PubChem ID: 52924944	DGs, TGs and PLs
	3.559	1241.23	216.079	C13 H12 O3	ChemSpider ID: 83273	Others
	3.563	10180.4	250.157	C15 H22 O3	KEGG ID: C07020, PubChem ID: 3463	Others
	3.563	1737.62	240.115	C16 H16 O2	PubChem ID: 7601	Others
	3.565	7424.4	208.146	C13 H20 O2	KEGG ID: C14236, PubChem ID: 25641	Others
	3.566	997.433	298.157	C19 H22 O3	PubChem ID: 1550607	Others
	3.566	6545.7	236.141	C14 H22 O4	PubChem ID: 9881506	Others
	3.572	579.7	390.168	C25 H26 O4	PubChem ID: 12051847	Others
	3.573	334.743	233.163	C11 H23 N O4	PubChem ID: 94184	Others
	3.575	3738.19	216.152	C15 H20 O	PubChem ID: 7585	Others
	3.579	2993.62	210.104	C15 H14 O	PubChem ID: 7593	Others
	3.579	873.444	257.163	C13 H23 N O4	PubChem ID: 53481638	FFAs
	3.58	3483.81	206.094	C12 H16 O4	PubChem ID: 13965088	Others
	3.587	5197.11	266.152	C15 H22 O4	KEGG ID: C10840, PubChem ID: 87317	Others
	3.597	4586.59	286.193	C19 H26 O2	KEGG ID: C00280, PubChem ID: 6128	Sterol Lipids
	3.599	3704.69	200.12	C14 H16 O	PubChem ID: 16582	Others
	3.603	6077.94	238.12	C13 H18 O4	PubChem ID: 617233	Others
	3.605	1659.62	284.141	C18 H20 O3	KEGG ID: C14441, PubChem ID: 246876	Sterol Lipids
	3.611	1296.01	432.106	C21 H20 O10	KEGG ID: C04608, PubChem ID: 5280704	Alkaloids and Flavonoids
	3.621	18174.9	264.136	C15 H20 O4	ChemSpider ID: 4524740	Isoprenoids
	3.623	1961.26	326.282	C20 H38 O3	PubChem ID: 5364420	FFAs
	3.627	11176.7	220.11	C13 H16 O3	KEGG ID: C09018, PubChem ID: 12565	Others
	3.631	9760.14	210.126	C12 H18 O3	KEGG ID: C08491, PubChem ID: 5281166	FFAs
	3.637	6028.03	212.12	C15 H16 O	PubChem ID: 11742	Others
	3.645	2236.18	246.183	C13 H26 O4	PubChem ID: 137910	Other lipids
	3.659	22025.3	715.515	C39 H74 N O8 P	PubChem ID: 9546747	DGs, TGs and PLs
	3.66	27311.5	206.131	C13 H18 O2	KEGG ID: C01588, PubChem ID: 3672	Others
	3.672	2962.95	252.173	C15 H24 O3	KEGG ID: C09645, PubChem ID: 442357	Isoprenoids
	3.678	10192.4	288.172	C18 H24 O3	KEGG ID: C05141, PubChem ID: 5756	Others
	3.684	7160.24	202.136	C14 H18 O	ChemSpider ID: 1361549	Other lipids
	3.688	5545.25	210.162	C13 H22 O2	PubChem ID: 61098	FFAs
	3.691	2960.12	296.162	C16 H24 O5	ChemSpider ID: 251178	Others
	3.693	7517.24	294.219	C18 H30 O3	KEGG ID: C14765, PubChem ID: 6446027	FFAs
	3.694	6431.64	234.162	C15 H22 O2	KEGG ID: C09743, PubChem ID: 6440940	Isoprenoids
	3.696	4099.87	202.099	C13 H14 O2	PubChem ID: 177040	Others
	3.698	20356.4	222.126	C13 H18 O3	PubChem ID: 22629	Others
	3.701	11824.2	280.167	C16 H24 O4	KEGG ID: C17748, PubChem ID: 14477879	Others
	3.708	3880.84	268.168	C15 H24 O4	ChemSpider ID: 470200	Others
	3.709	28084.2	226.157	C13 H22 O3	ChemSpider ID: 34995987	FFAs
	3.709	87590.2	288.063	C15 H12 O6	KEGG ID: C05631, PubChem ID: 440735	Alkaloids and Flavonoids
	3.709	12034.5	302.079	C16 H14 O6	KEGG ID: C01709, PubChem ID: 69304032	Alkaloids and Flavonoids
	3.713	6001.84	324.194	C18 H28 O5	PubChem ID: 6438613	FFAs
	3.718	3593.91	248.105	C14 H16 O4	KEGG ID: C12456, PubChem ID: 443850	Others
	3.718	5230.87	378.168	C18 H26 O6	KEGG ID: C08503, PubChem ID: 5281169	Others
	3.72	6466.01	252.136	C14 H20 O4	ChemSpider ID: 394877	Other lipids
	3.72	1317.87	312.157	C17 H20 N4 O2	KEGG ID: D07205, PubChem ID: 64949	Others
	3.722	4639.9	418.236	C24 H34 O6	PubChem ID: 358901	Others
	3.723	18921.2	208.146	C13 H20 O2	KEGG ID: C14236, PubChem ID: 25641	Others
	3.724	4618.35	294.147	C16 H22 O5	PubChem ID: 67764516	Other lipids
	3.726	2551.95	276.209	C18 H28 O2	KEGG ID: C19042, PubChem ID: 6434236	Others
	3.732	6244.93	216.115	C14 H16 O2	ChemSpider ID: 2297699	Others
	3.733	40275.8	224.141	C13 H22 O4	ChemSpider ID: 29814854	Others
	3.736	103764	404.184	C22 H26 O6	PubChem ID: 66583808	Others
	3.741	138783	386.173	C22 H26 O6	PubChem ID: 66583808	Others
	3.742	4106.93	218.094	C13 H14 O3	KEGG ID: C09006, PubChem ID: 100768	Others
	3.743	2025.48	714.52	C47 H70 O5	ChemSpider ID: 7822920	Other lipids
	3.743	8842.24	230.131	C15 H18 O2	PubChem ID: 73174	Others
	3.744	4938.46	286.157	C18 H22 O3	PubChem ID: C05298	Sterol Lipids
	3.745	14402.9	243.183	C13 H25 N O3	PubChem ID: 454092	Amino acids, Sugars and Nucleic acids
	3.745	1461.6	290.152	C17 H22 O4	KEGG ID: C17746, PubChem ID: 22321203	Others
	3.75	14727.5	232.146	C15 H20 O2	PubChem ID: 327378	Isoprenoids
	3.75	2318.04	340.188	C19 H24 N4 O2	KEGG ID: C07420, PubChem ID: 4735	Others
	3.75	2178.02	380.184	C20 H28 O7	KEGG ID: C08756, PubChem ID: 441791	Isoprenoids
	3.756	7819.85	254.167	C18 H22 O	PubChem ID: 6434217	Others
	3.756	1860.71	230.094	C14 H14 O3	KEGG ID: C01517, PubChem ID: 156391	Others
	3.757	1694.25	328.204	C21 H28 O3	PubChem ID: 3034672	Sterol Lipids
	3.758	10847.7	238.157	C14 H22 O3	ChemSpider ID: 30777244	Other lipids
	3.76	15348.4	248.141	C15 H20 O3	KEGG ID: D02904, PubChem ID: 1549789	Others
	3.76	2685.63	448.21	C24 H32 O8	ChemSpider ID: 30777244	Sterol Lipids
	3.762	5045.82	796.422	C41 H64 O15	KEGG ID: C08861, PubChem ID: 441855	Sterol Lipids
	3.763	1388.98	212.141	C12 H20 O3	ChemSpider ID: 96397	Other lipids
	3.763	7612.52	236.141	C14 H22 O4	PubChem ID: 9881506/44390830	Others
	3.763	1227.19	604.288	C32 H44 O11	KEGG ID: C08857, PubChem ID: 441851	Sterol Lipids
	3.764	2148.05	200.084	C13 H12 O2	KEGG ID: C14244, PubChem ID: 7638	Others
	3.765	9567.78	218.131	C14 H18 O2	PubChem ID: 5367698	Other lipids
	3.765	12722.7	204.115	C14 H22 O4	PubChem ID: 9881506/44390830	Others
	3.765	5854.21	286.193	C19 H26 O2	KEGG ID: C00280, PubChem ID: 6128	Sterol Lipids
	3.766	10306.2	270.162	C18 H22 O2	PubChem ID: 5870	Others
	3.767	18191.6	272.177	C18 H24 O2	KEGG ID: C00951, PubChem ID: 5757	Sterol Lipids
	3.768	10720.4	246.126	C15 H18 O3	KEGG ID: D08149, PubChem ID: 3965	Others
	3.768	6957.21	262.157	C16 H22 O3	KEGG ID: D04450, PubChem ID: 8362	Others
	3.77	3320.29	246.162	C16 H22 O2	PubChem ID: 5281857	Other lipids
	3.77	1555.22	494.252	C27 H34 N4 O5	KEGG ID: D08986, PubChem ID: 11340891	Others
	3.77	2007.8	502.22	C27 H34 O9	PubChem ID: 6326658	Others
	3.771	1749.78	310.178	C17 H26 O5	KEGG ID: C09622, PubChem ID: 185781	Isoprenoids
	3.771	9282.55	550.496	C36 H62 N4	ChemSpider ID: 46371	Others
	3.772	2913.32	274.12	C16 H18 O4	ChemSpider ID: 158342	Others
	3.772	3386.46	358.178	C21 H26 O5	KEGG ID: C07370, PubChem ID: 5865	Others
	3.773	2519.57	314.152	C19 H22 O4	KEGG ID: C09267, PubChem ID: 119066	Others
	3.773	4074.1	358.214	C23 H34 O5	ChemSpider ID: 29341666	FFAs
	3.773	1355.49	384.215	C20 H32 O7	ChemSpider ID: 30776652	Others
	3.773	7527.98	234.126	C14 H18 O3	KEGG ID: D05928, PubChem ID: 5311454	Others
	3.774	4898.41	228.115	C15 H16 O2	PubChem ID: 6623	Others
	3.775	2197.42	364.225	C21 H32 O5	KEGG ID: C05470, PubChem ID: 5866	Sterol Lipids
	3.776	4509.63	272.141	C17 H20 O3	KEGG ID: C09003, PubChem ID: 441962	Other lipids
	3.776	6987.85	460.246	C26 H36 O7	KEGG ID: D06876, PubChem ID: 68921	Others
	3.777	2360.67	256.168	C14 H24 O4	ChemSpider ID: 8374504	Other lipids
	3.777	5461.8	322.178	C18 H26 O5	KEGG ID: C14752, PubChem ID: 2999413	Others
	3.777	1914.29	478.22	C25 H34 O9	PubChem ID: 443076	Sterol Lipids
	3.777	3272.04	360.194	C21 H30 O6	PubChem ID: 6852390	Sterol Lipids
	3.778	1244.58	496.282	C30 H40 O6	PubChem ID: 442138	Isoprenoids
	3.781	1680.79	368.235	C24 H32 O3	ChemSpider ID: 10790457	Others
	3.782	5703	330.183	C20 H26 O4	KEGG ID: C14529, PubChem ID: 6777	Others
	3.782	2947.14	340.204	C22 H28 O3	KEGG ID: C08152, PubChem ID: 5832	Others
	3.783	1319.2	354.22	C22 H36 O4	PubChem ID: 5271806	FFAs
	3.783	3507.53	298.193	C20 H26 O2	KEGG ID: C05028, PubChem ID: 6230	Others
	3.785	3472.68	310.193	C21 H26 O2	KEGG ID: C07580, PubChem ID: 2543	Others
	3.785	24637.4	270.053	C15 H10 O5	KEGG ID: C06563, PubChem ID: 5280961	Alkaloids and Flavonoids
	3.785	1781.36	528.272	C30 H40 O8	ChemSpider ID: 4444752	Others
	3.786	2258.38	296.141	C19 H20 O3	ChemSpider ID: 434562	Others
	3.786	2155.69	446.267	C26 H38 O6	KEGG ID: D02288, PubChem ID: 5282494	Others
	3.787	3792.62	226.099	C15 H14 O2	ChemSpider ID: 2938726	Others
	3.788	2043.75	268.183	C19 H24 O	KEGG ID: C15107, PubChem ID: 251117	Sterol Lipids
	3.789	1683.07	382.25	C25 H34 O3	KEGG ID: C14044, PubChem ID: 5282319	Carotenoids
	3.79	2463.52	224.084	C15 H12 O2	KEGG ID: C00766, PubChem ID: 10251	Alkaloids and Flavonoids
	3.79	3087.71	242.131	C16 H18 O2	PubChem ID: 66166	Others
	3.79	1896.26	422.246	C27 H34 O4	ChemSpider ID: 223807	Others
	3.79	5311.23	448.282	C26 H40 O6	KEGG ID: C18217, PubChem ID: 14018343	Others
	3.791	2560.74	296.178	C20 H24 O2	PubChem ID: 5991	Others
	3.791	3091.56	324.209	C22 H28 O2	PubChem ID: 6917715	Others
	3.792	1949.47	204.151	C14 H20 O	PubChem ID: 6076971	Others
	3.792	8143.95	220.146	C14 H20 O2	PubChem ID: 12867	Others
	3.793	495.632	400.262	C25 H36 O4	ChemSpider ID: 4444744	Isoprenoids
	3.794	1526.22	322.214	C19 H30 O4	KEGG ID: C20853, PubChem ID: 86289736	Others
	3.796	3573.64	368.256	C21 H36 O5	KEGG ID: C06872, PubChem ID: 5281075	Others
	3.797	6421.88	486.298	C29 H42 O6	KEGG ID: C08176, PubChem ID: 223253	Others
	3.798	1674.05	232.11	C14 H16 O3	PubChem ID: 5376187	Others
	3.8	2953.14	238.099	C16 H14 O2	PubChem ID: 641819	Others
	3.8	3717.4	240.115	C16 H16 O2	PubChem ID: 7601	Others
	3.8	1310.54	528.309	C31 H44 O7	PubChem ID: 9828343	Others
	3.801	1190.06	364.204	C24 H28 O3	ChemSpider ID: 10297786	Others
	3.801	1180.66	364.24	C25 H32 O2	ChemSpider ID: 8694	Others
	3.802	5927.58	306.219	C19 H30 O3	ChemSpider ID: 5667	Others
	3.803	787.623	210.104	C15 H14 O	PubChem ID: 7593	Others
	3.807	8438.46	274.193	C18 H26 O2	KEGG ID: C07254, PubChem ID: 9904	Others
	3.809	999.163	282.126	C18 H18 O3	KEGG ID: D09899, PubChem ID: 10286159	Others
	3.81	1772.15	266.131	C18 H18 O2	KEGG ID: C10651, PubChem ID: 72300	Others
	3.81	3799.4	200.12	C14 H16 O	PubChem ID: 16582	Others
	3.811	1811.17	278.131	C19 H18 O2	ChemSpider ID: 556891	Others
	3.814	1086.95	342.183	C21 H26 O4	ChemSpider ID: 51499	Others
	3.84	15354	248.199	C13 H28 O4	PubChem ID: 24838540	Others
	3.982	5090.38	272.064	C15 H12 O5	KEGG ID: C00509, PubChem ID: 439246	Alkaloids and Flavonoids
	3.986	3617.9	272.073	C15 H12 O5	KEGG ID: C00509, PubChem ID: 439246	Alkaloids and Flavonoids
	4.091	9842.03	292.204	C18 H28 O3	PubChem ID: 5280411	FFAs
	4.122	1295.46	240.173	C14 H24 O3	ChemSpider ID: 39229	Others
	4.131	5864.09	208.146	C13 H20 O2	KEGG ID: C14236, PubChem ID: 25641	Others
	4.145	14692	248.199	C13 H28 O4	PubChem ID: 24838540	Others
	4.155	3792.36	224.141	C13 H20 O3	KEGG ID: C11512, PubChem ID: 5281929	FFAs
	4.162	2197.08	202.136	C14 H18 O	ChemSpider ID: 1361549	Other lipids
	4.163	1520.29	262.157	C16 H22 O3	KEGG ID: D04450, PubChem ID: 8362	Others
	4.187	503.19	276.172	C17 H24 O3	KEGG ID: D00286, PubChem ID: 2893	Others
	4.231	6818.28	206.131	C13 H18 O2	KEGG ID: C01588, PubChem ID: 3672	Others
	4.27	2030.14	320.199	C19 H28 O4	PubChem ID: 5280344	Others
	4.29	4017.49	344.235	C22 H32 O3	ChemSpider ID: 5774	Others
	4.299	5981.85	210.162	C13 H22 O2	PubChem ID: 61098	FFAs
	4.31	3121.06	232.146	C15 H20 O2	PubChem ID: 327378	Isoprenoids
	4.312	1736.47	250.157	C15 H22 O3	KEGG ID: C07020, PubChem ID: 3463	Others
	4.323	1424.14	234.162	C15 H24 O3	PubChem ID: 496073	Others
	4.331	1558.06	288.173	C18 H24 O3	ChemSpider ID: 5553	Others
	4.333	196481	267.097	C10 H13 N5 O4	KEGG ID: C00212, PubChem ID: 60961	Amino acids, Sugars and Nucleic acids
	4.338	729.465	266.165	C12 H27 O4 P	KEGG ID: C14439, PubChem ID: 31357	Others
	4.34	4540.88	216.151	C15 H20 O	PubChem ID: 7585	Others
	4.369	164.755	357.077	C19 H16 Cl N O4	KEGG ID: C01926, PubChem ID: 3715	Others
	4.372	26242.8	292.204	C18 H28 O3	PubChem ID: 5280411	FFAs
	4.397	1805.63	264.173	C16 H24 O3	PubChem ID: 75639	Others
	4.471	6395.58	204.079	C12 H14 O4	KEGG ID: C19228, PubChem ID: 7586	Others
	4.473	23865.7	278.152	C16 H22 O4	KEGG ID: C14214, PubChem ID: 3026	Others
	4.477	1925.01	300.134	C18 H22 O5	KEGG ID: C09981, PubChem ID: 5281576	Others
	4.583	658.624	314.188	C20 H26 O3	ChemSpider ID: 4941652	Others
	4.616	12413.7	294.219	C18 H30 O3	KEGG ID: C14765, PubChem ID: 6446027	FFAs
	4.64	2357.11	256.183	C18 H24 O	PubChem ID: 5888	Sterol Lipids
	4.67	1783.44	208.146	C13 H20 O2	KEGG ID: C14236, PubChem ID: 25641	Others
	4.677	1988.62	267.097	C10 H13 N5 O4	ChemSpider ID: 618	Others
	4.683	751.609	222.162	C14 H22 O2	PubChem ID: 75550	Other lipids
	4.733	4026.5	290.188	C18 H26 O3	KEGG ID: D05225, PubChem ID: 5355130	Others
	4.741	4898.5	274.193	C18 H26 O2	PubChem ID: 9904	Sterol Lipids
	4.755	2538.19	272.178	C18 H24 O2	KEGG ID: C00951, PubChem ID: 5757	Sterol Lipids
	4.769	526.295	244.183	C17 H24 O	PubChem ID: 61585	Others
	4.85	744.896	287.246	C16 H33 N O3	PubChem ID: 8430	FFAs
	4.873	454.578	286.214	C16 H30 O4	PubChem ID: 10459	FFAs
	4.884	21268.3	294.219	C18 H30 O3	KEGG ID: C14765, PubChem ID: 6446027	FFAs
	4.899	2603.06	216.151	C15 H20 O	PubChem ID: 7585	Others
	5.096	7863.56	488.22	C30 H32 O6	ChemSpider ID: 30776842	Others
	5.182	1308.92	246.162	C16 H22 O2	PubChem ID: 5281857	Other lipids
	5.266	1469.68	282.198	C20 H26 O	KEGG ID: C05918, PubChem ID: 5280866	Isoprenoids
	5.281	2125.21	276.209	C18 H28 O2	KEGG ID: C19042, PubChem ID: 6434236	Others
	5.297	973.696	300.209	C20 H30 O3	ChemSpider ID: 19858611	FFAs
	5.312	1136.82	216.151	C15 H20 O	PubChem ID: 7585	Others
	5.316	2142.02	218.167	C15 H22 O	PubChem ID: 1268142	Isoprenoids
	5.332	412.53	360.266	C23 H36 O3	KEGG ID: D01534, PubChem ID: 224004	Others
	5.348	973.996	232.183	C16 H24 O	PubChem ID: 5365976	Others
	5.46	846.865	316.204	C20 H28 O3	PubChem ID: 24094148	Others
	5.725	4908.32	352.261	C21 H36 O4	ChemSpider ID: 4941432	Others
	5.799	727.758	300.209	C20 H30 O3	ChemSpider ID: 19858611	FFAs
	6.075	16758.1	336.266	C21 H36 O3	PubChem ID: 101967	Sterol Lipids
	6.108	253.541	323.282	C20 H37 N O2	PubChem ID: 5283446	Other lipids
	6.233	633.563	326.225	C22 H32 O3	ChemSpider ID: 30646760	FFAs
	6.361	589.215	254.167	C18 H22 O	PubChem ID: 6434217	Others
	6.368	8783.64	258.198	C18 H26 O	PubChem ID: 89440	Others
	6.382	1321.33	256.183	C18 H24 O	PubChem ID: 5888	Sterol Lipids
	6.389	1264.72	200.157	C15 H20	PubChem ID: 528708	Isoprenoids
	6.442	202.043	330.22	C21 H30 O3	KEGG ID: C03205, PubChem ID: 6166	Sterol Lipids
	6.449	130.249	291.256	C19 H33 N O	ChemSpider ID: 216210	Others
	6.466	18119.8	262.23	C18 H30 O	PubChem ID: 1711945	Others
	6.472	33789.9	279.256	C18 H33 N O	PubChem ID: 6435901	FFAs
	6.553	4048.3	606.34	C33 H50 O10	ChemSpider ID: 7826573	Others
	6.563	1419.95	488.35	C30 H48 O5	KEGG ID: C08617, PubChem ID: 119034	Isoprenoids
	6.578	744.108	342.22	C20 H32 O3	PubChem ID: 133226	FFAs
	6.622	921.56	268.183	C19 H24 O	KEGG ID: C15107, PubChem ID: 251117	Sterol Lipids
	6.873	905.682	308.235	C19 H32 O3	PubChem ID: 3085134	Others
	6.981	7903.27	298.251	C18 H34 O3	KEGG ID: C08365, PubChem ID: 643684	FFAs
	7.11	309.129	264.245	C18 H32 O	PubChem ID: 6011937	Others
	7.235	124.183	262.074	C16 H10 N2 O2	PubChem ID: 10215	Others
	7.425	1747.72	300.063	C16 H12 O6	KEGG ID: C10058, PubChem ID: 5281628	Alkaloids and Flavonoids
	7.427	680.642	274.193	C18 H26 O2	PubChem ID: 9904	Sterol Lipids
	7.429	247.281	264.245	C18 H32 O	PubChem ID: 6011937	Others
	7.432	508.313	230.167	C16 H22 O	ChemSpider ID: 4444378	Others
	7.557	964.466	284.214	C20 H28 O	KEGG ID: C00376, PubChem ID: 638015	Isoprenoids
	7.96	1979.35	284.214	C20 H28 O	KEGG ID: C00376, PubChem ID: 638015	Isoprenoids
	7.983	155.867	398.246	C25 H34 O4	ChemSpider ID: 8584022	Sterol Lipids
	8.029	5448.07	256.183	C18 H24 O	PubChem ID: 5888	Sterol Lipids
	8.03	18295.4	258.198	C18 H26 O	PubChem ID: 89440	Others
	8.051	785.541	281.266	C18 H35 N O	KEGG ID: C19670, PubChem ID: 5283387	FFAs
	8.064	1647.78	264.245	C18 H32 O	PubChem ID: 6011937	Others
	8.092	141991	281.272	C18 H35 N O	KEGG ID: C19670, PubChem ID: 5283387	FFAs
	8.321	1371.1	281.272	C18 H35 N O	PubChem ID: 5283387	FFAs
	8.328	801.715	284.214	C20 H28 O	KEGG ID: C00376, PubChem ID: 638015	Isoprenoids
	8.597	135.205	354.256	C24 H34 O2	PubChem ID: 46173848	Sterol Lipids
	9.048	540.86	310.23	C22 H30 O	ChemSpider ID: 37400	Others
	9.114	5327.24	255.256	C16 H33 N O	PubChem ID: 69421	FFAs
	9.138	6738.51	446.376	C29 H50 O3	ChemSpider ID: 22627	Sterol Lipids
	9.308	17761	350.282	C22 H38 O3	PubChem ID: 13963867	FFAs
	9.414	5148.66	333.303	C22 H39 N O	PubChem ID: 91746724	Others
	9.551	418.198	270.198	C19 H28 O2	KEGG ID: C01227, PubChem ID: 5881	Sterol Lipids
	9.852	199.421	470.303	C29 H42 O5	ChemSpider ID: 35014633	Others
	9.871	1772.32	310.23	C22 H30 O	ChemSpider ID: 37400	Others
	10.161	21482.2	309.303	C20 H39 N O	PubChem ID: 247220	Alkaloids and Flavonoids
	10.476	52901.7	560.408	C34 H56 O6	ChemSpider ID: 58837436	Others
	10.499	5334.12	243.183	C13 H25 N O3	ChemSpider ID: 399857	Amino acids, Sugars and Nucleic acids
	10.502	45359.8	542.397	C34 H54 O5	ChemSpider ID: 35013378	Others
	10.526	23702.6	335.319	C22 H41 N O	ChemSpider ID: 30776913	Others
	10.529	29015.1	424.37	C30 H48 O	KEGG ID: C16990, PubChem ID: 92158	Isoprenoids
	10.54	32759.3	227.189	C13 H25 N O2	KEGG ID: D07764, PubChem ID: 71875	Others
	10.608	2812.84	551.492	C34 H65 N O4	ChemSpider ID: 58837405	Others
	10.608	45831	442.381	C30 H50 O2	KEGG ID: C08618, PubChem ID: 72326	Isoprenoids
	10.643	2480.67	406.36	C30 H46	PubChem ID: 16061258	Carotenoids
	10.706	656.461	310.23	C22 H30 O	ChemSpider ID: 37400	Others
	10.749	5275.94	426.386	C30 H50 O	KEGG ID: C01902, PubChem ID: 92110	Sterol Lipids
	10.822	3289.86	616.506	C39 H68 O5	PubChem ID: 9543729	DGs, TGs and PLs
	10.923	2503.78	460.391	C30 H52 O3	ChemSpider ID: 8095918	Sterol Lipids
	11.12	206.041	410.282	C27 H38 O3	ChemSpider ID: 199613	Others
	11.302	16730.9	426.386	C30 H50 O	KEGG ID: C08628, PubChem ID: 259846	Isoprenoids
	11.351	19932.9	444.397	C30 H52 O2	KEGG ID: C19829, PubChem ID: 10895555	Isoprenoids
	11.471	3987.05	530.397	C33 H54 O5	ChemSpider ID: 19171	Others
	11.579	2776.67	418.345	C27 H46 O3	PubChem ID: 129922	Sterol Lipids
	11.642	7846.98	334.251	C21 H34 O3	PubChem ID: 101771	Sterol Lipids
	11.654	2728.71	404.256	C24 H36 O5	KEGG ID: C07074, PubChem ID: 53232	Others
	11.73	2432.27	430.381	C29 H50 O2	ChemSpider ID: 14265	Sterol Lipids
	11.822	2243.53	338.282	C21 H38 O3	PubChem ID: 5354568	Others
	12.099	5482.26	394.324	C28 H42 O	ChemSpider ID: 4444350	Sterol Lipids
	12.358	194.268	274.266	C20 H34	ChemSpider ID: 8554097	Others
	12.455	3997.22	336.266	C21 H36 O3	PubChem ID: 101967	Sterol Lipids
	12.48	2850.41	337.342	C22 H43 N O	PubChem ID: 5365371	Other lipids
	12.483	599625	337.334	C22 H43 N O	PubChem ID: 5365371	Other lipids
	12.488	2186.3	337.325	C22 H43 N O	PubChem ID: 5365371	Other lipids
	12.515	2281.39	333.303	C22 H39 N O	PubChem ID: 91746724	Others
	12.516	10552.7	335.319	C22 H41 N O	ChemSpider ID: 30776913	Others
	12.647	6429.66	410.355	C29 H46 O	KEGG ID: C11455, PubChem ID: 443212	Sterol Lipids
	12.653	6866.69	438.386	C31 H50 O	ChemSpider ID: 4445211	Others
	12.847	20145.2	334.251	C21 H34 O3	PubChem ID: 101771	Sterol Lipids
	13.224	3101.61	786.633	C56 H82 O2	PubChem ID: 45479508	Others
	13.232	2887.21	940.612	C51 H88 O15	ChemSpider ID: 58829713	Others
	13.235	182137	551.491	C34 H65 N O4	ChemSpider ID: 58837405	Others
	13.266	3783.05	259.23	C18 H29 N	ChemSpider ID: 4445445	Others
	13.292	308.77	208.125	C16 H16	KEGG ID: C14562, PubChem ID: 519286	Others
	13.343	50397.9	396.339	C28 H44 O	KEGG ID: C01694, PubChem ID: 444679	Sterol Lipids
	13.372	13062.9	398.355	C28 H46 O	KEGG ID: C15781, PubChem ID: 53297366	Sterol Lipids
	13.416	4583.77	408.376	C30 H48	KEGG ID: C16144, PubChem ID: 14019219	Carotenoids
	13.492	6723.89	440.365	C30 H48 O2	PubChem ID: 99615	Others
	13.495	2516.89	542.485	C40 H62	KEGG ID: C05414, PubChem ID: 6436722	Carotenoids
	13.517	2374.28	574.475	C40 H62 O2	PubChem ID: 16061307	Carotenoids
	13.527	32551.1	412.37	C29 H48 O	KEGG ID: C05442, PubChem ID: 5280794	Sterol Lipids
	13.6	3996.68	254.203	C19 H26	ChemSpider ID: 4478352	Others
	13.624	12579	227.189	C13 H25 N O2	KEGG ID: D07764, PubChem ID: 71875	Others
	13.642	75220.4	551.491	C34 H65 N O4	ChemSpider ID: 58837405	Others
	13.645	22965.4	396.339	C28 H44 O	KEGG ID: C01694, PubChem ID: 444679	Sterol Lipids
	13.647	9302.35	336.266	C21 H36 O3	PubChem ID: 101967	Sterol Lipids
	13.659	11569.1	334.251	C21 H34 O3	PubChem ID: 101771	Sterol Lipids
	13.665	4684.16	394.324	C28 H42 O	ChemSpider ID: 4444350	Sterol Lipids
	13.678	171762	410.355	C29 H46 O	KEGG ID: C11455, PubChem ID: 443212	Sterol Lipids
	13.679	3609.02	404.256	C24 H36 O5	KEGG ID: C07074, PubChem ID: 53232	Others
	13.687	275.916	212.156	C16 H20	PubChem ID: 32241	Others
	13.692	856.669	256.183	C18 H24 O	PubChem ID: 5888	Sterol Lipids
	13.786	538.888	376.277	C27 H36 O	PubChem ID: 6450190	Carotenoids
	13.896	6394.71	574.475	C40 H62 O2	PubChem ID: 16061307	Carotenoids
	13.934	6416.63	476.387	C30 H52 O4	ChemSpider ID: 9643563	Sterol Lipids
	14.077	9159.61	535.496	C34 H65 N O3	ChemSpider ID: 35013934	Others
	14.32	5792.26	551.491	C34 H65 N O4	ChemSpider ID: 58837405	Others
	14.427	30594.4	336.266	C21 H36 O3	PubChem ID: 101967	Sterol Lipids
	14.431	6690.81	406.272	C24 H38 O5	PubChem ID: 188292	Others
	14.467	56169.5	426.386	C30 H50 O	KEGG ID: C08628, PubChem ID: 259846	Isoprenoids
	14.473	2918.04	450.35	C31 H46 O2	KEGG ID: C05850, PubChem ID: 5280585	Others
	14.488	2890.71	424.371	C30 H48 O	PubChem ID: 92158	Isoprenoids
	14.519	3306.23	496.304	C27 H44 O8	ChemSpider ID: 110346	Others
	14.523	3453.94	646.553	C41 H74 O5	PubChem ID: 9543764	DGs, TGs and PLs
	14.524	5611.68	334.251	C21 H34 O3	PubChem ID: 101771	Sterol Lipids
	14.616	8213.03	310.23	C22 H30 O	ChemSpider ID: 37400	Others
	14.863	2106.69	476.438	C35 H56	PubChem ID: 57339299	Isoprenoids
	14.865	5614.67	646.553	C41 H74 O5	PubChem ID: 9543764	DGs, TGs and PLs
	14.874	1080.48	310.23	C22 H30 O	ChemSpider ID: 37400	Others
	14.974	4230	551.491	C34 H65 N O4	ChemSpider ID: 58837405	Others
	14.975	963884	428.365	C29 H48 O2	ChemSpider ID: 389152	Sterol Lipids
	14.977	45720.9	553.507	C34 H67 N O4	ChemSpider ID: 58837947	Others
	15.024	36679.5	535.496	C34 H65 N O3	ChemSpider ID: 35013934	Others
	15.382	27270.2	558.48	C40 H62 O	ChemSpider ID: 35013091	Carotenoids
	15.444	3705.89	376.277	C27 H36 O	PubChem ID: 6450190	Carotenoids
	15.46	248.842	402.35	C27 H46 O2	KEGG ID: C15882, PubChem ID: 71768135	Others
	15.512	205711	428.365	C29 H48 O2	ChemSpider ID: 389152	Sterol Lipids
	15.524	628.125	535.496	C34 H65 N O3	ChemSpider ID: 35013934	Others
	15.543	17689.9	426.35	C29 H46 O2	PubChem ID: 22298937	Sterol Lipids
	15.556	3962.73	338.282	C21 H38 O3	KEGG ID: C19426, PubChem ID: 5354568	Others
	15.572	12001.6	424.334	C29 H44 O2	KEGG ID: C14153, PubChem ID: 5282347	Others
	15.584	5407.41	478.381	C33 H50 O2	ChemSpider ID: 30777059	Others
	15.728	2628.04	334.251	C21 H34 O3	PubChem ID: 101771	Sterol Lipids
	15.787	4325.72	542.485	C40 H62	KEGG ID: C05414, PubChem ID: 6436722	Carotenoids
	16.013	438.181	560.495	C40 H64 O	ChemSpider ID: 35013091	Carotenoids
	16.083	12699.7	338.282	C21 H38 O3	KEGG ID: C19426, PubChem ID: 5354568	Others
	16.11	123.71	662.489	C43 H66 O5	ChemSpider ID: 7822832	Others
	16.437	177.018	581.538	C36 H71 N O4	ChemSpider ID: 58837945	Others
	16.443	121.46	448.298	C30 H40 O3	ChemSpider ID: 35014722	Others
	16.446	2870.98	340.298	C21 H40 O3	KEGG ID: C19427, PubChem ID: 62642	Others
	16.457	1652.39	334.251	C21 H34 O3	KEGG ID: C13713, PubChem ID: 101771	Sterol Lipids
	16.615	159.262	874.705	C57 H94 O6	ChemSpider ID: 24768265	Other lipids
	16.629	3191.36	620.538	C39 H72 O5	PubChem ID: 9543716	DGs, TGs and PLs
	17	8148.97	340.298	C21 H40 O3	KEGG ID: C19427, PubChem ID: 62642	Others
	17.008	37124.2	620.538	C39 H72 O5	PubChem ID: 9543716	DGs, TGs and PLs
	17.009	164132	544.501	C40 H64	KEGG ID: C05413, PubChem ID: 5280784	Carotenoids
	17.038	3988.98	336.266	C21 H36 O3	PubChem ID: 101967	Sterol Lipids
	17.099	1410.45	528.376	C40 H48	KEGG ID: C15943, PubChem ID: 9984420	Carotenoids
	17.11	265522	568.428	C40 H56 O2	PubChem ID: 181579	Carotenoids
	17.147	267632	550.417	C40 H54 O	KEGG ID: C08592, PubChem ID: 5281236	Carotenoids
	17.203	29311.7	555.523	C34 H69 N O4	PubChem ID: 10506988	DGs, TGs and PLs
	17.398	14584.4	338.282	C21 H38 O3	KEGG ID: C19426, PubChem ID: 5354568	Others
	17.778	11043.9	408.376	C30 H48	KEGG ID: C16144, PubChem ID: 14019219	Carotenoids
	17.914	12029	570.444	C40 H58 O2	KEGG ID: C20332, PubChem ID: 70678891	Carotenoids
	17.934	4585.31	616.506	C39 H68 O5	PubChem ID: 9543729	DGs, TGs and PLs
	17.934	17421.5	550.496	C35 H66 O4	KEGG ID: C13864, PubChem ID: 5282285	DGs, TGs and PLs
	17.963	12049.7	540.469	C40 H60	KEGG ID: C05430, PubChem ID: 5280788	Carotenoids
	18.179	2823.64	394.324	C28 H42 O	KEGG ID: C05440, PubChem ID: 23724485	Sterol Lipids
	18.222	33881.5	748.615	C53 H80 O2	PubChem ID: 5375177	Isoprenoids
	18.228	54.2293	848.69	C55 H92 O6	ChemSpider ID: 7822832	Other lipids
	18.235	1804.94	426.386	C30 H50 O	KEGG ID: C01902, PubChem ID: 92110	Sterol Lipids
	18.26	3285.28	340.298	C21 H40 O3	KEGG ID: C19427, PubChem ID: 62642	Others
	18.29	250.048	282.198	C20 H26 O	ChemSpider ID: 4444397	Isoprenoids
	18.412	441132	560.495	C40 H64 O	ChemSpider ID: 35013091	Carotenoids
	18.443	3944.97	270.235	C20 H30	PubChem ID: 6432211	Isoprenoids
	18.467	957.193	406.36	C30 H46	PubChem ID: 16061258	Carotenoids
	18.473	1751.57	246.198	C17 H26 O	ChemSpider ID: 5257121	Others
	18.477	850.907	202.172	C15 H22	KEGG ID: C09649, PubChem ID: 442360	Isoprenoids
	18.483	2537.39	556.464	C40 H60 O	PubChem ID: 9915740	Carotenoids
	18.559	1612.05	544.37	C40 H48 O	ChemSpider ID: 58830051	Carotenoids
	18.559	2258.05	548.402	C40 H52 O	ChemSpider ID: 8406422	Carotenoids
	18.63	20983.1	552.433	C40 H56 O	PubChem ID: 6384256	Carotenoids
	18.636	487.026	268.219	C20 H28	ChemSpider ID: 4449996	Others
	18.666	133.491	850.705	C55 H94 O6	PubChem ID: 9544179	DGs, TGs and PLs
	18.678	510.93	872.689	C57 H92 O6	PubChem ID: 5462874	DGs, TGs and PLs
	18.686	6275.96	600.418	C40 H56 O4	KEGG ID: C08614, PubChem ID: 448438	Carotenoids
	18.687	8733	412.37	C29 H48 O	KEGG ID: C05442, PubChem ID: 5280794	Sterol Lipids
	18.974	10920.5	691.648	C44 H85 N O4	ChemSpider ID: 58837401	Others
	19.049	116.667	848.689	C55 H92 O6	ChemSpider ID: 7822832	Other lipids
	19.197	118277	558.48	C40 H62 O	ChemSpider ID: 35013091	Carotenoids
	19.294	14461.6	412.37	C29 H48 O	KEGG ID: C05442, PubChem ID: 5280794	Sterol Lipids
	19.3	75319.2	410.355	C29 H46 O	KEGG ID: C11455, PubChem ID: 443212	Sterol Lipids
	19.361	10854	552.433	C40 H56 O	PubChem ID: 6384256	Carotenoids
	19.364	153.882	362.261	C26 H34 O	KEGG ID: C14968, PubChem ID: 247749	Sterol Lipids
	19.444	44292.2	396.339	C28 H44 O	KEGG ID: C01694, PubChem ID: 444679	Sterol Lipids
	19.449	9453.18	398.355	C28 H46 O	KEGG ID: C15781, PubChem ID: 53297366	Sterol Lipids
	19.45	7631.91	394.324	C28 H42 O	ChemSpider ID: 4444350	Sterol Lipids
	19.518	137.393	822.674	C53 H90 O6	ChemSpider ID: 24768256	Other lipids
	19.59	558.568	564.396	C40 H52 O2	KEGG ID: C08583, PubChem ID: 5281227	Carotenoids
	19.65	2709.38	476.438	C35 H56	ChemSpider ID: 28184686	Carotenoids
	19.659	334.169	568.507	C35 H68 O5	PubChem ID: 68149	DGs, TGs and PLs
	19.671	15380.7	876.721	C57 H96 O6	ChemSpider ID: 7823333	Other lipids
	19.699	3634.11	832.673	C58 H88 O3	PubChem ID: 25010748	Others
	19.781	4998.9	874.705	C57 H94 O6	ChemSpider ID: 24768265	Other lipids
	19.793	1958.57	785.593	C44 H84 N O8 P	ChemSpider ID: 8525772	Others
	19.827	49794.8	410.355	C29 H46 O	KEGG ID: C11455, PubChem ID: 443212	Sterol Lipids
	19.86	12718.2	438.35	C30 H46 O2	PubChem ID: 91820032	Others
	19.87	549.143	574.473	C40 H62 O2	PubChem ID: 16061307	Carotenoids
	19.932	2571.86	394.324	C28 H42 O	ChemSpider ID: 4444350	Sterol Lipids
	19.934	26527.8	396.339	C28 H44 O	KEGG ID: C01694, PubChem ID: 444679	Sterol Lipids
	19.95	3847.55	398.355	C28 H46 O	KEGG ID: C15781, PubChem ID: 53297366	Sterol Lipids
	19.992	328.612	878.736	C57 H98 O6	PubChem ID: 5322095	DGs, TGs and PLs
	20.021	166.086	824.689	C53 H92 O6	ChemSpider ID: 24768237	Other lipids
	20.238	160.955	836.689	C54 H92 O6	ChemSpider ID: 30778098	Others
	20.272	19378.3	558.48	C40 H62 O	ChemSpider ID: 35013091	Carotenoids
	20.281	2057.83	350.282	C22 H38 O3	PubChem ID: 13963867	FFAs
	20.345	29206.3	376.277	C27 H36 O	PubChem ID: 6450190	Carotenoids
	20.389	282.331	822.674	C53 H90 O6	ChemSpider ID: 24768256	Other lipids
	20.423	125.905	796.658	C51 H88 O6	ChemSpider ID: 30777678	Other lipids
	20.442	2674.86	878.736	C57 H98 O6	PubChem ID: 5322095	DGs, TGs and PLs
	20.543	4745.04	669.627	C41 H83 N O5	ChemSpider ID: 35013932	Other lipids
	20.572	996.806	564.397	C40 H52 O2	KEGG ID: C08583, PubChem ID: 5281227	Carotenoids
	20.609	7636.21	818.658	C57 H86 O3	PubChem ID: 6454686	Other lipids
	20.678	204.413	838.705	C54 H94 O6	ChemSpider ID: 35015278	Others
	20.795	5463.75	307.251	C19 H33 N O2	KEGG ID: D10001, PubChem ID: 107970	Others
	20.824	294.299	824.689	C53 H92 O6	ChemSpider ID: 24768237	Other lipids
	20.894	23088.4	556.464	C40 H60 O	PubChem ID: 9915740	Carotenoids
	20.904	132.499	906.768	C59 H102 O6	PubChem ID: 9544625	DGs, TGs and PLs
	20.925	62918.2	655.612	C40 H81 N O5	PubChem ID: 70678862	DGs, TGs and PLs
	20.935	6951.59	850.705	C55 H94 O6	PubChem ID: 9544179	DGs, TGs and PLs
	20.974	663.775	846.676	C55 H90 O6	ChemSpider ID: 30778324	Other lipids
	21.151	21331.1	410.355	C29 H46 O	KEGG ID: C11455, PubChem ID: 443212	Sterol Lipids
	21.187	2503.18	412.371	C29 H48 O	KEGG ID: C05442, PubChem ID: 5280794	Sterol Lipids
	21.191	4120.82	424.282	C24 H40 O6	PubChem ID: 5283893	Others
	21.228	54804.5	663.616	C42 H81 N O4	ChemSpider ID: 58837407	Others
	21.246	9791.49	872.689	C57 H92 O6	PubChem ID: 5462874	DGs, TGs and PLs
	21.252	304891	544.501	C40 H64	KEGG ID: C05413, PubChem ID: 5280784	Carotenoids
	21.278	22805.8	538.454	C40 H58	KEGG ID: C05431, PubChem ID: 5280789	Carotenoids
	21.309	28238.3	270.235	C20 H30	PubChem ID: 6432211	Isoprenoids
	21.31	22043.4	536.438	C40 H56	KEGG ID: C05432 or C02094, PubChem ID: 446925 or 5280489	Carotenoids
	21.314	1220.24	406.36	C30 H46	PubChem ID: 16061258	Carotenoids
	21.319	306107	272.25	C20 H32	KEGG ID: C06090, PubChem ID: 440911	Isoprenoids
	21.321	21644.4	532.407	C40 H52	KEGG ID: C15908, PubChem ID: 10098570	Carotenoids
	21.33	23224.9	548.402	C40 H52 O	ChemSpider ID: 8406422	Carotenoids
	21.366	925.661	908.783	C59 H104 O6	PubChem ID: 25240380	DGs, TGs and PLs
	21.37	8942.31	852.721	C55 H96 O6	PubChem ID: 25240366	DGs, TGs and PLs
	21.409	10387.7	768.627	C49 H84 O6	ChemSpider ID: 30777860	Other lipids
	21.627	14069	683.643	C42 H85 N O5	ChemSpider ID: 58837720	Others
	21.67	14911	794.621	C54 H82 O4	PubChem ID: 5280473	Others
	21.727	3668.59	476.438	C35 H56	PubChem ID: 57339299	Isoprenoids
	21.732	5903.78	930.768	C61 H102 O6	PubChem ID: 9545124	DGs, TGs and PLs
	21.734	2363.81	394.287	C27 H38 O2	ChemSpider ID: 35014591	Others
	21.735	78584.1	874.705	C57 H94 O6	ChemSpider ID: 24768265	Other lipids
	21.736	3069.33	872.689	C57 H92 O6	PubChem ID: 5462874	DGs, TGs and PLs
	21.741	2279.09	462.35	C32 H46 O2	ChemSpider ID: 35013945	Others
	21.778	51603.2	748.615	C53 H80 O2	PubChem ID: 5375177	Isoprenoids
	21.81	1428.5	564.397	C40 H52 O2	KEGG ID: C08583, PubChem ID: 5281227	Carotenoids
	21.816	18561.4	663.616	C42 H81 N O4	ChemSpider ID: 58837407	Others
	21.827	886.916	862.705	C56 H94 O6	ChemSpider ID: 35015684	Other lipids
	21.828	4493.55	272.25	C20 H32	KEGG ID: C06090, PubChem ID: 440911	Isoprenoids
	21.894	293744	542.485	C40 H62	KEGG ID: C05414, PubChem ID: 6436722	Carotenoids
	21.948	11363	270.235	C20 H30	PubChem ID: 6432211	Isoprenoids
	21.968	6929.02	532.407	C40 H52	KEGG ID: C15908, PubChem ID: 10098570	Carotenoids
	21.996	24197.5	859.702	C49 H98 N O8 P	ChemSpider ID: 7825816	Others
	22.019	2954.03	550.417	C40 H54 O	KEGG ID: C08592, PubChem ID: 5281236	Carotenoids
	22.048	56462.2	669.627	C42 H81 N O3	PubChem ID: 5283568	DGs, TGs and PLs
	22.049	9136.61	850.705	C55 H94 O6	PubChem ID: 9544179	DGs, TGs and PLs
	22.106	293744	542.485	C40 H62	KEGG ID: C05414, PubChem ID: 6436722	Carotenoids
	22.122	7270.61	538.454	C40 H58	KEGG ID: C05431, PubChem ID: 5280789	Carotenoids
	22.19	7720.38	874.705	C57 H94 O6	ChemSpider ID: 24768265	Other lipids
	22.194	16344.7	932.783	C61 H104 O6	PubChem ID: 9545051	DGs, TGs and PLs
	22.32	12058.4	677.632	C43 H83 N O4	ChemSpider ID: 58837407	Others
	22.374	232.965	590.491	C37 H66 O5	PubChem ID: 9543699	DGs, TGs and PLs
	22.498	1156.81	544.499	C40 H64	KEGG ID: C05413, PubChem ID: 5280784	Carotenoids
	22.561	5935.77	852.72	C55 H96 O6	PubChem ID: 25240366	DGs, TGs and PLs
	22.582	2581.46	824.689	C53 H92 O6	ChemSpider ID: 24768237	Other lipids
	22.611	263.47	990.861	C65 H114 O6	ChemSpider ID: 7824827	Other lipids
	22.614	16673.5	552.433	C40 H56 O	PubChem ID: 6384256	Carotenoids
	22.631	12684.2	934.799	C61 H106 O6	PubChem ID: 9544977	DGs, TGs and PLs
	22.641	1743.17	568.428	C40 H56 O2	PubChem ID: 181579	Carotenoids
	22.652	58.9852	860.726	C57 H96 O5	ChemSpider ID: 30778352	Other lipids
	22.663	342.44	402.292	C25 H38 O4	PubChem ID: 6443294	Others
	22.663	3131.1	832.673	C58 H88 O3	ChemSpider ID: 21865803	Others
	22.677	289.119	836.689	C54 H92 O6	ChemSpider ID: 30778098	Others
	22.74	970.574	340.313	C25 H40	ChemSpider ID: 58837662	Others
	22.755	702.349	560.495	C40 H64 O	ChemSpider ID: 35013092	Carotenoids
	22.758	2077.97	272.25	C20 H32	KEGG ID: C06090, PubChem ID: 440911	Isoprenoids
	22.759	170.825	406.36	C30 H46	PubChem ID: 16061258	Carotenoids
	22.761	10787.5	780.606	C53 H80 O4	KEGG ID: C03226, PubChem ID: 135398691	Others
	22.762	5513.38	809.674	C48 H91 N O8	PubChem ID: 20057357	DGs, TGs and PLs
	22.762	72.7253	494.232	C29 H34 O7	ChemSpider ID: 390753	Others
	22.763	1993.03	540.469	C40 H60	KEGG ID: C05430, PubChem ID: 5280788	Carotenoids
	22.764	623.103	254.205	C19 H26	ChemSpider ID: 4478352	Others
	22.765	310.577	204.188	C15 H24	PubChem ID: 5281516	Isoprenoids
	22.77	427.074	254.203	C19 H26	ChemSpider ID: 4478352	Others
	22.78	664.366	216.188	C16 H24	ChemSpider ID: 30777164	Others
	22.791	3296.51	554.448	C40 H58 O	PubChem ID: 5365880	Others
	22.792	16506.7	556.464	C40 H60 O	PubChem ID: 9915740	Carotenoids
	22.797	3173.37	270.235	C20 H30	PubChem ID: 6432211	Isoprenoids
	22.802	930.372	202.172	C15 H22	KEGG ID: C09649, PubChem ID: 442360	Isoprenoids
	22.802	3192.69	268.219	C20 H28	ChemSpider ID: 4449996	Others
	22.805	51169.2	542.485	C40 H62	KEGG ID: C05414, PubChem ID: 6436722	Carotenoids
	22.823	1151.5	544.371	C40 H48 O	ChemSpider ID: 58830051	Carotenoids
	22.824	61789.1	552.433	C40 H56 O	PubChem ID: 6384256	Carotenoids
	22.825	168.229	218.203	C16 H26	PubChem ID: 6443227	Isoprenoids
	22.853	188.56	232.219	C17 H28	PubChem ID: 20660	Other lipids
	22.854	59.9804	232.22	C17 H28	PubChem ID: 20660	Other lipids
	22.927	1400.46	904.752	C59 H100 O6	ChemSpider ID: 7823645	Other lipids
	22.937	10590.9	766.626	C53 H82 O3	PubChem ID: 50986193	Others
	22.938	593978	748.615	C53 H80 O2	PubChem ID: 5375177	Isoprenoids
	22.94	5050.21	556.428	C39 H56 O2	ChemSpider ID: 35013732	Others
	22.947	3146.37	460.334	C32 H44 O2	ChemSpider ID: 30776956	Others
	22.985	146288	584.459	C41 H60 O2	KEGG ID: C15878, PubChem ID: 5366505	Carotenoids
	22.992	16945.9	534.422	C40 H54	KEGG ID: C08613, PubChem ID: 5281253	Carotenoids
	23.01	3214.02	826.705	C53 H94 O6	PubChem ID: 25240359	DGs, TGs and PLs
	23.056	1504.41	272.25	C20 H32	KEGG ID: C06090, PubChem ID: 440911	Isoprenoids
	23.183	162185	683.643	C42 H85 N O5	ChemSpider ID: 58837720	Others
	23.249	3537.36	476.438	C35 H56	PubChem ID: 57339299	Isoprenoids
	23.259	2259.43	878.736	C57 H98 O6	PubChem ID: 5322095	DGs, TGs and PLs
	23.26	2032.6	936.814	C61 H108 O6	PubChem ID: 9544904	DGs, TGs and PLs
	23.261	246.004	934.799	C61 H106 O6	PubChem ID: 9544977	DGs, TGs and PLs
	23.263	43516.3	880.752	C57 H100 O6	ChemSpider ID: 21169480	Other lipids
	23.297	3727.96	906.767	C59 H102 O6	PubChem ID: 9544625	DGs, TGs and PLs
	23.387	70568.5	540.469	C40 H60	KEGG ID: C05430, PubChem ID: 5280788	Carotenoids
	23.499	1459.39	840.72	C54 H96 O6	ChemSpider ID: 24768316	Other lipids
	23.541	773.886	528.376	C40 H48	KEGG ID: C15943, PubChem ID: 9984420	Carotenoids
	23.542	9277.68	536.437	C40 H56	KEGG ID: C05432 or C02094, PubChem ID: 446925 or 5280489	Carotenoids
	23.568	6162.81	693.664	C44 H87 N O4	ChemSpider ID: 58837946	Others
	23.647	88563.4	852.72	C55 H96 O6	PubChem ID: 25240366	DGs, TGs and PLs
	23.651	10133.6	908.783	C59 H104 O6	PubChem ID: 25240380	DGs, TGs and PLs
	23.652	8282.03	572.48	C37 H64 O4	ChemSpider ID: 35013082	Others
	23.673	20131.6	748.615	C53 H80 O2	PubChem ID: 5375177	Isoprenoids
	23.848	1934.1	882.768	C57 H102 O6	ChemSpider ID: 9030257	Other lipids
	23.85	1431.01	542.485	C40 H62	KEGG ID: C05414, PubChem ID: 6436722	Carotenoids
	24.006	9197.64	664.616	C46 H80 O2	ChemSpider ID: 35014183	Other lipids
	24.025	3435.4	840.719	C54 H96 O6	ChemSpider ID: 24768316	Other lipids
	24.025	6992.17	910.799	C59 H106 O6	PubChem ID: 25240378	DGs, TGs and PLs
	24.026	144022	854.736	C55 H98 O6	ChemSpider ID: 21169481	Other lipids
	24.026	203830	667.648	C42 H85 N O4	PubChem ID: 10462091	DGs, TGs and PLs
	24.026	121.772	966.861	C63 H114 O6	PubChem ID: 9545204	DGs, TGs and PLs
	24.073	888.071	880.752	C57 H100 O6	ChemSpider ID: 21169480	Other lipids
	24.155	202248	544.501	C40 H64	KEGG ID: C05413, PubChem ID: 5280784	Carotenoids
	24.362	4109.7	542.485	C40 H62	KEGG ID: C05414, PubChem ID: 6436722	Carotenoids
	24.373	3842.86	1040.97	C75 H124 O	ChemSpider ID: 58837507	Others
	24.387	2820.28	788.647	C56 H84 O2	ChemSpider ID: 58837164	Others
	24.415	956.649	882.767	C57 H102 O6	ChemSpider ID: 9030257	Other lipids
	24.441	6617.77	476.438	C35 H56	PubChem ID: 57339299	Isoprenoids
	24.508	14090.2	412.37	C29 H48 O	KEGG ID: C05442, PubChem ID: 5280794	Sterol Lipids
	24.534	86409.3	410.355	C29 H46 O	KEGG ID: C11455, PubChem ID: 443212	Sterol Lipids
	24.658	194811	536.438	C40 H56	KEGG ID: C05432 or C02094, PubChem ID: 446925 or 5280489	Carotenoids
	24.7	606.201	596.459	C42 H60 O2	KEGG ID: C15881, PubChem ID: 5366506	Carotenoids
	24.706	241.755	216.188	C16 H24	ChemSpider ID: 30777164	Others
	24.716	51.3297	620.495	C45 H64 O	ChemSpider ID: 58163858	Carotenoids
	24.716	811.794	202.172	C15 H22	KEGG ID: C09649, PubChem ID: 442360	Isoprenoids
	24.717	9389.38	550.417	C40 H54 O	KEGG ID: C08592, PubChem ID: 5281236	Carotenoids
	24.718	292.632	222.141	C17 H18	ChemSpider ID: 20120034	Others
	24.718	194979	268.219	C20 H28	ChemSpider ID: 4449996	Others
	24.72	317.247	306.198	C19 H27 F O2	KEGG ID: C15276, PubChem ID: 11954144	Sterol Lipids
	24.721	5594.32	544.371	C40 H48 O	ChemSpider ID: 58830051	Carotenoids
	24.721	659.537	200.156	C15 H20	PubChem ID: 528708	Isoprenoids
	24.723	3320.9	552.433	C40 H56 O	PubChem ID: 6384256	Carotenoids
	24.723	206.919	266.167	C19 H22 O	ChemSpider ID: 35013145	Others
	24.723	5346.54	254.205	C19 H26	ChemSpider ID: 4478352	Others
	24.727	459.421	278.167	C20 H22 O	ChemSpider ID: 30777268	Others
	24.727	672.028	412.37	C29 H48 O	KEGG ID: C05442, PubChem ID: 5280794	Sterol Lipids
	24.728	118.658	564.396	C40 H52 O2	KEGG ID: C08583, PubChem ID: 5281227	Carotenoids
	24.729	1012.6	548.401	C40 H52 O	ChemSpider ID: 8406422	Carotenoids
	24.73	228.88	230.167	C16 H22 O	ChemSpider ID: 4444378	Others
	24.73	381.743	270.199	C19 H26 O	ChemSpider ID: 211856	Sterol Lipids
	24.741	2698.49	410.355	C29 H46 O	KEGG ID: C11455, PubChem ID: 443212	Sterol Lipids
	24.847	45054.5	540.469	C40 H60	KEGG ID: C05430, PubChem ID: 5280788	Carotenoids
	24.854	1182.52	936.814	C61 H108 O6	PubChem ID: 9544904	DGs, TGs and PLs
	24.872	3433.45	782.642	C50 H86 O6	ChemSpider ID: 35016350	Other lipids
	24.883	38620.6	566.448	C41 H58 O	KEGG ID: C15877, PubChem ID: 5368308	Carotenoids
	24.895	50728.9	416.308	C30 H40 O	PubChem ID: 5478003	Carotenoids
	24.929	27635.2	396.339	C28 H44 O	KEGG ID: C01694, PubChem ID: 444679	Sterol Lipids
	25.087	152.46	782.642	C50 H86 O6	ChemSpider ID: 35016350	Other lipids
	25.098	7516.78	254.203	C19 H26	ChemSpider ID: 4478352	Others
	25.143	155324	544.501	C40 H64	KEGG ID: C05413, PubChem ID: 5280784	Carotenoids
	25.175	885.941	938.83	C61 H110 O6	PubChem ID: 9544818	DGs, TGs and PLs
	25.176	19471.6	882.767	C57 H102 O6	ChemSpider ID: 9030257	Other lipids
	25.425	12133.5	536.437	C40 H56	KEGG ID: C05432 or C02094, PubChem ID: 446925 or 5280489	Carotenoids
	25.457	21550.2	396.339	C28 H44 O	KEGG ID: C01694, PubChem ID: 444679	Sterol Lipids
	25.539	6372.56	410.391	C30 H50	KEGG ID: C00751, PubChem ID: 638072	Isoprenoids
	25.541	11409.9	408.376	C30 H48	KEGG ID: C16144, PubChem ID: 14019219	Carotenoids
	25.627	6304.32	382.324	C27 H42 O	PubChem ID: 3034666	Sterol Lipids
	25.698	1623.75	828.72	C53 H96 O6	PubChem ID: 25240357	DGs, TGs and PLs
	25.724	1992.94	884.783	C57 H104 O6	PubChem ID: 5497163	DGs, TGs and PLs
	25.808	59.7662	258.198	C18 H26 O	PubChem ID: 89440	Others
	25.812	66.4941	256.183	C18 H24 O	PubChem ID: 5888	Sterol Lipids
	25.996	1105.62	830.736	C53 H98 O6	PubChem ID: 9544010	DGs, TGs and PLs
	26.002	238.405	794.642	C51 H86 O6	ChemSpider ID: 30777865	Other lipids
	26.013	2152.64	550.496	C35 H66 O4	PubChem ID: 5282285	DGs, TGs and PLs
	26.039	2046.33	424.37	C30 H48 O	KEGG ID: C16990, PubChem ID: 92158	Isoprenoids
	26.04	6146.81	574.495	C37 H66 O4	ChemSpider ID: 29317786	Others
	26.228	4693.11	552.432	C40 H56 O	PubChem ID: 6384256	Carotenoids
	26.27	25.3631	495.234	C25 H32 F3 N3 O4	KEGG ID: D01965, PubChem ID: 5312125	Others
	26.294	5364.11	438.386	C31 H50 O	ChemSpider ID: 4445211	Others
	26.368	19874.6	544.501	C40 H64	KEGG ID: C05413, PubChem ID: 5280784	Carotenoids
	26.554	100.412	258.198	C18 H26 O	PubChem ID: 89440	Others
	26.565	1434.52	910.798	C59 H106 O6	PubChem ID: 25240378	DGs, TGs and PLs
	26.841	62425.4	442.324	C32 H42 O	ChemSpider ID: 16736350	Carotenoids
	27.054	1482.99	442.324	C32 H42 O	ChemSpider ID: 16736350	Carotenoids
	27.133	24129.2	272.25	C20 H32	KEGG ID: C06090, PubChem ID: 440911	Isoprenoids
	27.206	2526.48	408.376	C30 H48	KEGG ID: C16144, PubChem ID: 14019219	Carotenoids
	27.539	19005.9	534.422	C40 H54	KEGG ID: C08613, PubChem ID: 5281253	Carotenoids
	27.565	69.7902	508.37	C37 H48 O	ChemSpider ID: 30777076	Carotenoids
	27.953	13343.6	408.376	C30 H48	KEGG ID: C16144, PubChem ID: 14019219	Carotenoids
	28.343	59204.8	408.376	C30 H48	KEGG ID: C16144, PubChem ID: 14019219	Carotenoids
	28.533	1147.84	218.203	C16 H26	PubChem ID: 6443227	Isoprenoids
	28.546	2130.96	204.188	C15 H24	PubChem ID: 5281516	Isoprenoids
	28.548	2669.05	202.172	C15 H22	KEGG ID: C09649, PubChem ID: 442360	Isoprenoids
	28.585	22554.6	408.376	C30 H48	KEGG ID: C16144, PubChem ID: 14019219	Carotenoids
	28.848	16653.2	538.453	C40 H58	KEGG ID: C05431, PubChem ID: 5280789	Carotenoids
	28.905	192550	536.437	C40 H56	KEGG ID: C05432 or C02094, PubChem ID: 446925 or 5280489	Carotenoids
	29.077	2697.56	676.615	C47 H80 O2	ChemSpider ID: 17221002	Other lipids
	29.097	8080.64	410.391	C30 H50	KEGG ID: C00751, PubChem ID: 638072	Isoprenoids
	29.101	7134.16	410.355	C29 H46 O	KEGG ID: C11455, PubChem ID: 443212	Sterol Lipids
	29.495	46.1779	550.304	C28 H38 N8 O4	ChemSpider ID: 4444558	Others
	29.582	939.808	254.203	C19 H26	ChemSpider ID: 4478352	Others
	30.981	26.6028	662.236	C36 H38 O12	ChemSpider ID: 35014928	Others
	31.156	44.5759	750.491	C42 H70 O11	KEGG ID: C15690, PubChem ID: 3085092	Others
	31.248	4308.86	550.417	C40 H54 O	KEGG ID: C08592, PubChem ID: 5281236	Carotenoids
	31.308	550229	552.433	C40 H56 O	PubChem ID: 6384256	Carotenoids
	31.358	5675.84	482.355	C35 H46 O	PubChem ID: 44224033	Carotenoids
	31.589	25418.6	552.433	C40 H56 O	PubChem ID: 6384256	Carotenoids
	31.788	12062.7	534.422	C40 H54	KEGG ID: C08613, PubChem ID: 5281253	Sterol Lipids
	31.798	317.629	521.317	C32 H43 N O5	KEGG ID: C20545, PubChem ID: 9984208	Others
	31.925	25373	408.376	C30 H48	KEGG ID: C16144, PubChem ID: 14019219	Carotenoids
	34.444	1707.42	536.552	C36 H72 O2	PubChem ID: 17720	Others
	34.45	11500.8	212.156	C16 H20	PubChem ID: 32241	Others
	34.459	2384.72	216.188	C16 H24	ChemSpider ID: 30777164	Others
	34.464	12878.5	400.313	C30 H40	KEGG ID: C19797, PubChem ID: 16061259	Carotenoids
	34.468	153927	566.448	C41 H58 O	KEGG ID: C15877, PubChem ID: 5368308	Carotenoids
	34.47	22216.5	596.459	C42 H60 O2	KEGG ID: C15881, PubChem ID: 5366506	Carotenoids
	34.471	18822.2	254.203	C19 H26	ChemSpider ID: 4478352	Others
	34.474	19762.4	202.172	C15 H22	KEGG ID: C09649, PubChem ID: 442360	Isoprenoids
	34.476	14570.8	568.428	C40 H56 O2	PubChem ID: 181579	Carotenoids
	34.477	15411.8	222.141	C17 H18	ChemSpider ID: 20120034	Others
	34.477	17727.8	200.156	C15 H20	PubChem ID: 528708	Isoprenoids
	34.478	24553.8	226.172	C17 H22	ChemSpider ID: 30776874	Others
	34.479	12091.1	208.125	C16 H16	KEGG ID: C14562, PubChem ID: 519286	Others
	34.484	157495	254.205	C19 H26	ChemSpider ID: 4478352	Others
	34.487	151135	548.402	C40 H52 O	ChemSpider ID: 8406422	Carotenoids
	34.489	40747.4	552.433	C40 H56 O	PubChem ID: 6384256	Carotenoids
	34.811	252997	536.438	C40 H56	KEGG ID: C05432 or C02094, PubChem ID: 446925 or 5280489	Carotenoids
	34.814	3697.3	528.376	C40 H48	KEGG ID: C15943, PubChem ID: 9984420	Carotenoids
	36.895	613.233	534.422	C40 H54	KEGG ID: C08613, PubChem ID: 5281253	Carotenoids
	36.938	164.552	517.285	C32 H39 N O5	KEGG ID: C20552, PubChem ID: 10098083	Others
	36.944	163.342	200.157	C15 H20	PubChem ID: 528708	Isoprenoids
	36.975	425.191	550.417	C40 H54 O	KEGG ID: C08592, PubChem ID: 5281236	Carotenoids
	37.67	159.434	508.37	C37 H48 O	ChemSpider ID: 30777076	Carotenoids
	37.674	327.43	200.157	C15 H20	PubChem ID: 528708	Isoprenoids
	37.675	388.766	254.204	C19 H26	ChemSpider ID: 4478352	Others
	37.682	242.219	550.417	C40 H54 O	KEGG ID: C08592, PubChem ID: 5281236	Carotenoids
	37.685	168.834	268.219	C20 H28	ChemSpider ID: 4449996	Others
	37.7	342.862	212.156	C16 H20	PubChem ID: 32241	Others
	37.703	148.757	202.172	C15 H22	KEGG ID: C09649, PubChem ID: 442360	Isoprenoids
	37.705	147.811	620.495	C45 H64 O	ChemSpider ID: 58163858	Carotenoids
	37.707	381.817	262.136	C11 H22 N2 O3 S	PubChem ID: 3425788	Amino acids, Sugars and Nucleic acids
	37.718	372.393	456.34	C33 H44 O	ChemSpider ID: 30777172	Carotenoids
	39.365	73.1002	750.595	C52 H78 O3	ChemSpider ID: 4947740	Others
	41.941	33.0348	494.245	C34 H30 N4	ChemSpider ID: 571070	Others
	47.232	57.9433	494.247	C27 H36 F2 O6	ChemSpider ID: 392021	Others
	49.849	12014.5	204.09	C11 H12 N2 O2	PubChem ID: 1148	Amino acids, Sugars and Nucleic acids
	49.862	1962.19	317.293	C18 H39 N O3	PubChem ID: 11290089	FFAs
